# Supplementary material for: Design, Synthesis, and Biological Evaluation of a Novel [18F]AlF-H3RESCA-FAPI Radiotracer Targeting Fibroblast Activation Protein
Source: Pharmaceuticals (Basel). 2025 Feb 19;18(2):277. doi: 10.3390/ph18020277 (PMC11859916; doi:10.3390/ph18020277)
Supplement: Supplementary file 1 [file pharmaceuticals-18-00277-s001.zip]

Archive with 1 entries (1 files):
- pharmaceuticals-3444241-supplementary.pdf
